# Supplementary material for: Glycolysis related gene expression signature in predicting prognosis of laryngeal squamous cell carcinoma
Source: Bioengineered. 2021 Oct 29;12(1):8738–52. doi: 10.1080/21655979.2021.1980177 (PMC8806568; doi:10.1080/21655979.2021.1980177)
Supplement: Supplemental Material [file KBIE_A_1980177_SM4054.zip]

Archive with 8 entries (7 files):
- supplementary/
- supplementary/Legends of Supplementary Tables and Figures (1).docx
- supplementary/Supplementary Figure 1.png
- supplementary/Supplementary Figure 2.png
- supplementary/Supplementary Figure 3.png
- supplementary/Supplementary Figure 4.png
- supplementary/Supplementary Table 2 (1).docx
- supplementary/Supplementary Table1 (1).docx
